# Supplementary material for: Repetitive DNAs and Karyotype Evolution in Phyllostomid Bats (Chiroptera: Phyllostomidae)
Source: Biomolecules. 2025 Aug 29;15(9):1248. doi: 10.3390/biom15091248 (PMC12467311; doi:10.3390/biom15091248)
Supplement: Supplementary file 1 [file biomolecules-15-01248-s001.zip]

Archive with 1 entries (1 files):
- biomolecules-3831883-supplementary.pdf
